# Supplementary material for: Metagenomic sequencing of post-mortem tissue samples for the identification of pathogens associated with neonatal deaths
Source: Nat Commun. 2023 Sep 4;14:5373. doi: 10.1038/s41467-023-40958-8 (PMC10477270; doi:10.1038/s41467-023-40958-8)
Supplement: Supplementary file 4 — Source data [file 41467_2023_40958_MOESM4_ESM.xlsx]

## Sheet: Figure 1_Graph
	All	Lower CI	Upper CI	Plasma	Lower CI	Upper CI	Lung	Lower CI	Upper CI
Controls	1.8	1.8	1.8	2.5	2.5	2.5	1.3	1.3	1.3
Cases with pathogen identified	13.05	10	10	18.98	10	10	6.86	4	4
Cases with no pathogen identified	8.38	8	8	14.38	10	10	2.38	2	2

## Sheet: Figure 1_Raw data
sample_name	uploader	upload_date	overall_job_status	runtime_seconds	total_reads	passed_filters	passed_filters_percent	host_organism	total_ercc_reads	subsampled_fraction	quality_control	compression_ratio	reads_after_star	reads_after_trimmomatic	reads_after_priceseq	reads_after_cdhitdup	reads_after_idseq_dedup	reads_after_czid_dedup	insert_size_median	insert_size_mode	insert_size_median_absolute_deviation	insert_size_min	insert_size_max	insert_size_mean	insert_size_standard_deviation	insert_size_read_pairs	sample_type	nucleotide_type	collection_location
MIA0281-L_L001	Vicky Baillie	2022-01-27 03:21:45	COMPLETE	3153	1045208	45858	4.387	Human	30	1.0	79.556	1.06	133936	129786	106554		100976		229	190	46	79	22460	241.442	77.519	181797	Lung	RNA	South Africa
MIA0303-B_L001	Vicky Baillie	2022-01-27 03:21:45	COMPLETE	2660	1197014	61206	5.113	Human	34	1.0	69.604	1.12	189564	187168	131944		117912		206	182	40	83	6581	219.301	69.7877	161173	Whole Blood	RNA	South Africa
MIA0139-B_L001	Vicky Baillie	2022-01-27 03:21:45	COMPLETE	2810	808548	17046	2.108	Human	14	1.0	79.561	1.01	128022	126082	101856		100566		195	153	46	90	7643	225.084	94.2308	13433	Whole Blood	RNA	South Africa
MIA0303-L_L001	Vicky Baillie	2022-01-27 03:21:45	COMPLETE	2854	809514	82062	10.137	Human	28	1.0	79.607	1.1	179284	176416	142722		129918		233	242	40	85	6184	241.8	69.5124	123212	lung	RNA	South Africa
MIA0281-B_L001	Vicky Baillie	2022-01-27 03:21:45	COMPLETE	2298	727188	2832	0.389	Human	0	1.0	67.009	1.01	52960	51278	35488		35256		276	163	80	95	9684	300.526	132.913	11147	Whole Blood	RNA	South Africa
MIA0070_L001	Vicky Baillie	2022-01-27 03:21:45	COMPLETE	2989	1014018	17058	1.682	Human	10	1.0	59.879	1.06	105416	102366	63122		59382		219	190	44	84	7735	231.839	75.9375	138517	lung	RNA	South Africa
NTC_L001	Vicky Baillie	2022-01-27 03:21:46	COMPLETE	2974	1146	226	19.721	Human	2	1.0	71.131	1.0	672	578	478		478		226	127	62	127	328	232.667	71.6833	9	negative	RNA	South Africa
MIA0070-B_L001	Vicky Baillie	2022-01-27 03:26:47	COMPLETE	3525	2305246	236244	10.248	Human	971446	1.0	64.165	3.73	1035494	960148	664422		178194		183	169	29	83	842	193.532	53.6824	411126	Whole Blood	RNA	South Africa
MIA0146-B_L001	Vicky Baillie	2022-01-27 03:26:48	COMPLETE	3255	2370078	336948	14.217	Human	766134	1.0	53.047	4.0	1318424	1102560	699378		174708		186	166	32	87	1029	198.065	59.9104	333739	Whole Blood	RNA	South Africa
NTC_L001_1	Vicky Baillie	2022-01-27 03:26:48	COMPLETE	2103	188	4	2.128	Human	0	1.0	2.273	1.0	176	4	4		4		237	178	59	178	336	250.333	79.8394	3	negative	RNA	South Africa
MIA0025-B_L001	Vicky Baillie	2022-01-27 03:26:48	COMPLETE	3091	2102170	181128	8.616	Human	816112	1.0	37.524	3.28	1107188	770434	415466		126798		169	163	28	80	11245	179.035	50.6511	340536	Whole Blood	RNA	South Africa
MIA0033-B_L001	Vicky Baillie	2022-01-27 03:26:48	COMPLETE	3585	2448404	260342	10.633	Human	532574	1.0	61.847	3.24	1016490	959704	628668		194092		183	164	29	87	9514	193.904	53.0291	236754	Whole Blood	RNA	South Africa
MIA0033L_L001	Vicky Baillie	2022-01-27 03:35:54	COMPLETE	3440	4971170	67860	1.365	Human	276	1.0	71.834	1.03	512406	487832	368082		358966		212	179	41	84	8257	224.78	68.5942	649040	Lung	RNA	South Africa
MIA0096B_L001	Vicky Baillie	2022-01-27 03:35:54	COMPLETE	5031	1537500	534206	34.745	Human	330066	1.0	78.838	2.54	1068674	1044026	842520		331496		193	166	32	87	784	203.924	57.5805	139790	Whole Blood	RNA	South Africa
MIA0096L_L001	Vicky Baillie	2022-01-27 03:35:54	COMPLETE	3576	1813678	136382	7.52	Human	508	1.0	75.632	1.1	331832	306318	250972		227612		203	166	37	85	10070	214.536	62.8206	273868	Lung	RNA	South Africa
NTC_L001_2	Vicky Baillie	2022-01-27 03:35:54	COMPLETE	2102	9184	946	10.301	Human	2044	1.0	36.501	1.01	6378	2946	2328		2310		169	164	26	93	399	177.426	48.7125	870	negative	RNA	South Africa
MIA0060L_L001	Vicky Baillie	2022-01-27 03:35:54	COMPLETE	4371	1697618	103604	6.103	Human	330	1.0	74.737	1.08	263346	255550	196816		182918		209	177	39	86	7862	221.208	65.7379	277694	Lung	RNA	South Africa
MIA0139L_L001	Vicky Baillie	2022-01-27 03:35:54	COMPLETE	3756	1905520	161118	8.455	Human	512	1.0	78.647	1.11	351366	342414	276338		249826		218	192	43	83	49108	232.783	76.6158	333836	Lung	RNA	South Africa
MIA0146L_L001	Vicky Baillie	2022-01-27 03:35:54	COMPLETE	3412	2219744	61720	2.781	Human	166	1.0	73.765	1.04	257762	242238	190138		183224		210	167	45	84	10341	229.83	83.3586	368921	Lung	RNA	South Africa
MIA0025L_L001	Vicky Baillie	2022-01-27 03:35:54	COMPLETE	2729	1810404	13892	0.767	Human	62	1.0	60.077	1.01	155930	139496	93678		92892		214	185	42	83	36832	227.501	71.8707	301094	Lung	RNA	South Africa
MIA0070L_L001	Vicky Baillie	2022-01-27 03:35:54	COMPLETE	3741	3442384	84548	2.456	Human	400	1.0	76.451	1.05	349716	337910	267360		255600		211	190	40	84	7560	224.327	69.2301	502281	Lung	RNA	South Africa
MIA0315-B_L001	Vicky Baillie	2022-01-27 04:52:43	COMPLETE	7117	2796574	1875704	67.071	Human	1258	1.0	88.123	1.83	2768120	2765072	2439340		1336468		173	169	35	92	824	188.307	68.6195	795	Whole Blood	RNA	South Africa
MIA0300-B_L001	Vicky Baillie	2022-01-27 04:52:43	COMPLETE	3715	852840	27342	3.206	Human	24	1.0	76.111	1.04	105212	104164	80078		76832		234	165	65	87	4814	262.423	114.41	18169	Whole Blood	RNA	South Africa
MIA0299-B_L001	Vicky Baillie	2022-01-27 04:52:43	COMPLETE	3715	1235986	31874	2.579	Human	24	1.0	78.452	1.05	120454	118980	94498		89940		234	198	56	90	9612	260.982	106.682	18728	Whole Blood	RNA	South Africa
MIA0275-L_L001	Vicky Baillie	2022-01-27 04:52:43	COMPLETE	5469	1391768	111642	8.022	Human	78	1.0	81.715	1.11	254774	251282	208188		187264		232	243	44	88	7808	242.02	74.8104	89043	Lung	RNA	South Africa
MIA0292-L_L001	Vicky Baillie	2022-01-27 04:52:43	COMPLETE	4642	1889976	26416	1.398	Human	2	1.0	77.301	1.02	197724	188800	152842		149340		212	192	40	83	8016	223.507	69.0931	155597	Lung	RNA	South Africa
MIA0226-L_L001	Vicky Baillie	2022-01-27 04:52:43	COMPLETE	5168	1369376	111148	8.117	Human	62	1.0	81.228	1.11	245980	243564	199804		180734		225	208	40	84	11539	235.078	68.9606	183059	Lung	RNA	South Africa
MIA0299-L_L001	Vicky Baillie	2022-01-27 04:52:43	COMPLETE	5229	1829756	216264	11.819	Human	160	1.0	84.187	1.19	463186	460626	389944		329000		222	243	44	87	10337	236.013	78.1163	131050	Lung	RNA	South Africa
MIA0300-L_L001	Vicky Baillie	2022-01-27 04:52:44	COMPLETE	4340	1369156	59278	4.33	Human	76	1.0	79.376	1.05	230442	227126	182916		174472		221	192	45	88	13182	237.382	82.4322	77615	Lung	RNA	South Africa
MIA0292-B_L001	Vicky Baillie	2022-01-27 04:52:44	COMPLETE	3716	1263570	8416	0.666	Human	6	1.0	61.858	1.01	147726	145174	91380		90602		230	154	61	88	11282	257.106	111.459	19447	Whole Blood	RNA	South Africa
MIA0315-L_L001	Vicky Baillie	2022-01-27 04:52:44	COMPLETE	4910	2107440	100854	4.786	Human	68	1.0	82.125	1.08	318000	314342	261156		242934		217	192	42	86	11369	229.855	74.1356	129303	Lung	RNA	South Africa
MIA0275-B_L001	Vicky Baillie	2022-01-27 04:52:44	COMPLETE	3633	1584792	6808	0.43	Human	12	1.0	56.822	1.01	131178	128016	74538		73602		222	182	54	88	7650	248.374	103.584	53391	Whole Blood	RNA	South Africa
NTC_L001	Vicky Baillie	2022-01-27 04:52:44	COMPLETE	3365	1146	226	19.721	Human	2	1.0	71.131	1.0	672	578	478		478		226	127	62	127	328	232.667	71.6833	9	negative	RNA	South Africa
MIA0407-P_L001	Vicky Baillie	2022-01-27 04:57:52	COMPLETE	4595	355680	116766	32.829	Human	82712	1.0	93.003	1.39	207870	207246	193326		139164		178	161	29	89	795	190.317	55.1211	34893	Plasma	RNA	South Africa
MIA0405-L_L001	Vicky Baillie	2022-01-27 04:57:52	COMPLETE	4641	2017874	14848	0.736	Human	60	1.0	65.762	1.01	209236	153942	137598		136004		206	167	40	87	7012	219.791	69.0456	265935	Lung	RNA	South Africa
MIA0362-L_L001	Vicky Baillie	2022-01-27 04:57:52	COMPLETE	3885	1837900	14990	0.816	Human	66	1.0	66.249	1.01	137734	106114	91248		90338		226	188	45	84	8741	237.914	73.1264	250826	Lung	RNA	South Africa
MIA0353-L_L001	Vicky Baillie	2022-01-27 04:57:52	COMPLETE	4059	1639432	14058	0.857	Human	74	1.0	67.308	1.01	119412	94698	80374		79580		221	198	43	88	4870	237.033	77.4433	234759	Lung	RNA	South Africa
MIA0384-L_L001	Vicky Baillie	2022-01-27 04:57:52	COMPLETE	3684	1021120	77194	7.56	Human	470	1.0	80.185	1.04	210160	185512	168516		161868		199	167	40	87	6175	211.794	67.2894	144947	Lung	RNA	South Africa
NTC_L001_1	Vicky Baillie	2022-01-27 04:57:52	COMPLETE	3437	25322	2320	9.162	Human	4004	1.0	28.683	1.01	19998	6188	5736		5652		171	157	28	92	483	179.204	48.4204	1666	negative	RNA	South Africa
MIA0362-P_L001	Vicky Baillie	2022-01-27 04:57:52	COMPLETE	5174	1990584	536018	26.928	Human	640112	1.0	89.44	3.13	1128318	1105374	1009166		322474		178	153	29	83	1317	188.463	55.1282	270237	Plasma	RNA	South Africa
MIA0353-P_L001	Vicky Baillie	2022-01-27 04:57:52	COMPLETE	5060	329354	63176	19.182	Human	83912	1.0	90.665	1.59	185324	184654	168024		105922		190	174	32	84	1001	201.914	58.583	36835	plasma	RNA	South Africa
MIA0405-P_L001	Vicky Baillie	2022-01-27 04:57:52	COMPLETE	5519	2414432	719350	29.794	Human	866302	1.0	91.091	3.49	1361122	1335836	1239864		355158		179	165	31	83	1094	191.101	58.468	357405	plasma	RNA	South Africa
MIA0407-L_L001	Vicky Baillie	2022-01-27 04:57:52	COMPLETE	5025	1719714	285262	16.588	Human	510	1.0	87.277	1.18	488558	458208	426400		362622		219	208	44	84	8193	233.429	76.1302	206411	Lung	RNA	South Africa
MIA0384-P_L001	Vicky Baillie	2022-01-27 04:57:52	COMPLETE	5864	2948274	817136	27.716	Human	884552	1.0	84.962	4.15	1766774	1605876	1501090		362010		168	154	30	82	1047	178.382	53.5997	365133	plasma	RNA	South Africa
MIA0226-B_L001	Vicky Baillie	2022-01-27 05:00:16	COMPLETE	5907	2017092	454520	22.533	Human	302786	1.0	91.63	2.8	974166	962782	892630		318700		173	154	29	85	1789	183.928	55.1264	133915	Whole Blood	RNA	South Africa
MIA0226-L_L001_1	Vicky Baillie	2022-01-27 05:00:16	COMPLETE	5130	1523910	73156	4.801	Human	318	1.0	70.935	1.05	222942	180162	158144		150264		213	190	40	88	7542	226.578	70.5565	217446	lung	RNA	South Africa
MIA0080-L_L001	Vicky Baillie	2022-01-27 05:08:31	COMPLETE	4124	694466	45920	6.612	Human	186	1.0	69.794	1.05	117340	114976	81896		78050		215	194	41	86	5032	225.795	66.8218	102954	lung	RNA	South Africa
MIA0214-L_L001	Vicky Baillie	2022-01-27 05:08:31	COMPLETE	5409	2018640	634100	31.412	Human	422	1.0	78.709	1.52	1053014	1046888	828816		546362		208	176	39	86	8296	220.36	65.1597	169068	lung	RNA	South Africa
MIA0217-B_L001	Vicky Baillie	2022-01-27 05:08:31	COMPLETE	3540	1905638	136668	7.172	Human	738340	1.0	39.862	3.56	920870	822080	367076		103178		193	180	31	84	1008	203.599	56.4046	313985	whole blood	RNA	South Africa
NTC_L001	Vicky Baillie	2022-01-27 05:08:31	COMPLETE	3677	188	4	2.128	Human	0	1.0	2.273	1.0	176	4	4		4		237	178	59	178	336	250.333	79.8394	3	negative	RNA	South Africa
MIA0217-L_L001	Vicky Baillie	2022-01-27 05:08:31	COMPLETE	4329	1721646	49650	2.884	Human	412	1.0	48.389	1.05	250582	236722	121254		115912		204	175	37	84	11055	217.016	66.1517	230643	lung	RNA	South Africa
MIA0354-B_L001	Vicky Baillie	2022-01-27 05:08:31	COMPLETE	5201	1651206	296532	17.959	Human	552580	1.0	60.623	2.98	914928	796654	554658		186288		179	164	28	86	783	189.416	53.0202	230051	whole blood	RNA	South Africa
MIA0389-L_L001	Vicky Baillie	2022-01-27 05:08:32	COMPLETE	5096	1642290	297710	18.128	Human	1380	1.0	73.69	1.2	573060	564984	422286		352200		214	177	41	85	17050	226.283	69.0514	257246	Lung	RNA	South Africa
MIA0389-B_L001	Vicky Baillie	2022-01-27 05:08:32	COMPLETE	4499	1284434	187576	14.604	Human	290610	1.0	47.751	2.87	801108	551482	382534		133316		180	164	28	86	873	190.477	51.8652	125803	whole blood	RNA	South Africa
MIA0354-L_L001	Vicky Baillie	2022-01-27 05:08:32	COMPLETE	4715	2376846	346140	14.563	Human	1690	1.0	68.603	1.19	773196	754992	530438		444276		196	177	34	86	10295	205.786	57.616	276836	lung	RNA	South Africa
NTC_L001_1	Vicky Baillie	2022-01-27 05:16:24	COMPLETE	3035	25322	2320	9.162	Human	4004	1.0	28.683	1.01	19998	6188	5736		5652		171	157	28	92	483	179.204	48.4204	1666	negative	RNA	South Africa
MIA0021-L_L001	Vicky Baillie	2022-01-27 05:16:24	COMPLETE	4518	861230	119592	13.886	Human	516	1.0	87.929	1.1	224266	212036	197194		179320		201	155	39	86	11369	216.877	71.024	86744	Lung	RNA	South Africa
MIA0021-P_L001	Vicky Baillie	2022-01-27 05:16:24	COMPLETE	5580	2201872	640456	29.087	Human	707376	1.0	91.46	2.89	1287122	1270940	1177206		407534		170	155	30	83	4776	182.189	56.2909	290381	Whole Blood	RNA	South Africa
RR038_001_WBa_S1	Vicky Baillie	2019-12-10 20:18:57	COMPLETE	3329	2344188	1250	0.053	Human	223222	1.0	47.741	2.37	516500	463084	246584												Whole Blood (WB)	RNA	South Africa
RR038_002_PLa_S2	Vicky Baillie	2019-12-10 20:18:57	COMPLETE	3404	21460644	34276	0.16	Human	8386536	1.0	28.434	1.81	1561390	1180496	443964												Plasma (PL)	RNA	South Africa
RR038_003_CSFa_S3	Vicky Baillie	2019-12-10 20:18:57	COMPLETE	3411	2390308	622	0.026	Human	100240	1.0	46.687	1.57	310752	269138	145080												CSF	RNA	South Africa
RR038_004_LBXa_S4	Vicky Baillie	2019-12-10 20:18:57	COMPLETE	3151	6915844	1380	0.02	Human	199258	1.0	38.271	1.34	489478	413544	187326												Lysed lungs (LBX)	RNA	South Africa
RR038_005_WBa_S5	Vicky Baillie	2019-12-10 20:18:57	COMPLETE	3917	2821990	103390	3.664	Human	2462676	1.0	56.79	1.23	251132	216300	142618												Whole Blood (WB)	RNA	South Africa
RR038_006_PLa_S6	Vicky Baillie	2019-12-10 20:18:57	COMPLETE	4839	4380082	245182	5.598	Human	3541240	1.0	64.796	1.31	533074	478784	345410												Plasma (PL)	RNA	South Africa
RR038_007_WBa_S7	Vicky Baillie	2019-12-10 20:18:57	COMPLETE	4257	4181624	520942	12.458	Human	3224626	1.0	76.934	1.35	947170	899340	728696												Whole Blood (WB)	RNA	South Africa
RR038_008_PLa_S8	Vicky Baillie	2019-12-10 20:18:57	COMPLETE	3531	1783912	42744	2.396	Human	1654128	1.0	52.326	1.36	127620	105384	66778												Plasma (PL)	RNA	South Africa
RR038_009_WBa_S9	Vicky Baillie	2019-12-10 20:18:57	COMPLETE	3624	11557538	155128	1.342	Human	2474082	1.0	50.622	1.28	668708	557554	338510												Whole Blood (WB)	RNA	South Africa
RR038_010_PLa_S10	Vicky Baillie	2019-12-10 20:18:57	COMPLETE	3973	3238070	199084	6.148	Human	2475092	1.0	70.146	1.28	386830	358708	271346												Plasma (PL)	RNA	South Africa
RR038_011_WBa_S11	Vicky Baillie	2019-12-10 20:18:58	COMPLETE	3299	5628942	19104	0.339	Human	3076326	1.0	33.079	1.23	538416	447524	178104												Whole Blood (WB)	RNA	South Africa
RR038_012_PLa_S12	Vicky Baillie	2019-12-10 20:18:58	COMPLETE	4697	4392836	344648	7.846	Human	3315060	1.0	70.934	1.37	701100	644722	497316												Plasma (PL)	RNA	South Africa
RR038_013_WBa_S13	Vicky Baillie	2019-12-10 20:18:58	COMPLETE	3735	4692894	41996	0.895	Human	3977694	1.0	33.766	1.43	257334	188240	86890												Whole Blood (WB)	RNA	South Africa
RR038_014_PLa_S14	Vicky Baillie	2019-12-10 20:18:58	COMPLETE	3916	2335998	213412	9.136	Human	1919830	1.0	69.745	1.28	408798	369784	285118												Plasma (PL)	RNA	South Africa
RR038_015_WBa_S15	Vicky Baillie	2019-12-10 20:18:58	COMPLETE	3715	7809992	95918	1.228	Human	5450756	1.0	45.143	1.42	493156	378656	222624												Whole Blood (WB)	RNA	South Africa
RR038_016_PLa_S16	Vicky Baillie	2019-12-10 20:18:58	COMPLETE	3607	5429170	154086	2.838	Human	4155780	1.0	52.122	1.29	453514	385652	236382												Plasma (PL)	RNA	South Africa
RR038_017_WBa_S17	Vicky Baillie	2019-12-10 20:18:58	COMPLETE	3655	4214080	124252	2.948	Human	3772768	1.0	57.796	1.31	320844	280160	185434												Whole Blood (WB)	RNA	South Africa
RR038_018_PLa_S18	Vicky Baillie	2019-12-10 20:18:58	COMPLETE	3702	3945932	105692	2.679	Human	3637890	1.0	53.551	1.32	301292	249176	161346												Plasma (PL)	RNA	South Africa
RR038_019_WBa_S19	Vicky Baillie	2019-12-10 20:18:58	COMPLETE	3520	3224266	131434	4.076	Human	2818086	1.0	48.952	1.31	395192	295262	193456												Whole Blood (WB)	RNA	South Africa
RR038_020_PLa_S20	Vicky Baillie	2019-12-10 20:18:58	COMPLETE	3675	6061890	70718	1.167	Human	5720892	1.0	43.496	1.57	320846	257416	139556												Plasma (PL)	RNA	South Africa
RR038_021_WBa_S21	Vicky Baillie	2019-12-10 20:18:59	COMPLETE	3157	515232	2	0.0	Human	364	1.0	69.692	1.6	101840	93442	70974												Whole Blood (WB)	RNA	South Africa
RR038_022_PLa_S22	Vicky Baillie	2019-12-10 20:18:59	COMPLETE	3268	3578934	15016	0.42	Human	2848884	1.0	28.979	1.38	161836	133048	46898												Plasma (PL)	RNA	South Africa
RR038_023_CSFa_S23	Vicky Baillie	2019-12-10 20:18:59	COMPLETE	3370	5456458	22140	0.406	Human	4902086	1.0	21.849	1.62	356294	234668	77848												CSF	RNA	South Africa
RR038_024_LBXa_S24	Vicky Baillie	2019-12-10 20:18:59	COMPLETE	3169	11403940	20818	0.183	Human	2581130	1.0	22.489	1.31	700258	438194	157480												Lysed lungs (LBX)	RNA	South Africa
RR038_025_WBa_S25	Vicky Baillie	2019-12-10 20:18:59	COMPLETE	4213	3859002	280784	7.276	Human	3252712	1.0	73.646	1.38	553524	520242	407650												Whole Blood (WB)	RNA	South Africa
RR038_026_PLa_S26	Vicky Baillie	2019-12-10 20:18:59	COMPLETE	4008	4024744	181574	4.511	Human	3447266	1.0	63.221	1.3	406814	355634	257190												Plasma (PL)	RNA	South Africa
RR038_027_WBa_S27	Vicky Baillie	2019-12-10 20:18:59	COMPLETE	3539	1072778	188	0.018	Human	5866	1.0	60.653	1.92	260158	231070	157794												Whole Blood (WB)	RNA	South Africa
RR038_028_PLa_S28	Vicky Baillie	2019-12-10 20:18:59	COMPLETE	3228	770822	968	0.126	Human	20084	1.0	49.552	1.68	164166	139666	81348												Plasma (PL)	RNA	South Africa
RR038_029_WBa_S29	Vicky Baillie	2019-12-10 20:18:59	COMPLETE	4042	3107012	131848	4.244	Human	2415734	1.0	60.258	1.32	319464	276412	192504												Whole Blood (WB)	RNA	South Africa
RR038_030_PLa_S30	Vicky Baillie	2019-12-10 20:19:00	COMPLETE	4123	6968874	44646	0.641	Human	3686586	1.0	36.682	1.32	315234	249646	115634												Plasma (PL)	RNA	South Africa
RR038_031_WBa_S31	Vicky Baillie	2019-12-10 20:19:00	COMPLETE	3113	253280	2	0.001	Human	40	1.0	76.407	1.54	58940	51280	45034												Whole Blood (WB)	RNA	South Africa
RR038_032_PLa_S32	Vicky Baillie	2019-12-10 20:19:00	COMPLETE	4173	1926654	22902	1.189	Human	1234628	1.0	16.192	1.16	296042	95696	47934												Plasma (PL)	RNA	South Africa
RR038_033_CSFa_S33	Vicky Baillie	2019-12-10 20:19:00	COMPLETE	3043	6065714	23332	0.385	Human	5147490	1.0	23.835	1.53	356730	252440	85028												CSF	RNA	South Africa
RR038_034_LBXa_S34	Vicky Baillie	2019-12-10 20:19:00	COMPLETE	3077	912432	66	0.007	Human	5182	1.0	59.089	1.64	141914	129566	83856												Lysed lungs (LBX)	RNA	South Africa
RR038_035_WBa_S35	Vicky Baillie	2019-12-10 20:19:00	COMPLETE	3379	966288	458	0.047	Human	34716	1.0	60.073	2.37	239726	214408	144010												Whole Blood (WB)	RNA	South Africa
RR038_036_PLa_S36	Vicky Baillie	2019-12-10 20:19:01	COMPLETE	3148	1066352	9568	0.897	Human	202338	1.0	55.793	3.45	446186	325252	248940												Plasma (PL)	RNA	South Africa
RR038_037_WBa_S37	Vicky Baillie	2019-12-10 20:19:01	COMPLETE	3029	4435488	5722	0.129	Human	591870	1.0	33.163	1.55	629646	494982	208810												Whole Blood (WB)	RNA	South Africa
RR038_038_PLa_S38	Vicky Baillie	2019-12-10 20:19:01	COMPLETE	3404	7777034	30588	0.393	Human	6848022	1.0	25.174	1.64	390372	295404	98274												Plasma (PL)	RNA	South Africa
RR038_039_CSFa_S39	Vicky Baillie	2019-12-10 20:19:01	COMPLETE	7981	11247890	2854289	25.376	Human	1798444	0.700678	85.548	2.54	8827262	8670412	7551584												CSF	RNA	South Africa
RR038_040_LBXa_S40	Vicky Baillie	2019-12-10 20:19:01	COMPLETE	3093	1304238	5112	0.392	Human	21442	1.0	44.349	1.13	92268	79964	40920												Lysed lungs (LBX)	RNA	South Africa
RR038_041_WBa_S41	Vicky Baillie	2019-12-10 20:19:01	COMPLETE	2944	1580422	124	0.008	Human	19160	1.0	58.292	2.05	354374	319450	206570												Whole Blood (WB)	RNA	South Africa
RR038_042_PLa_S42	Vicky Baillie	2019-12-10 20:19:01	COMPLETE	3923	6007018	211548	3.522	Human	2901920	1.0	57.598	1.31	599440	546454	345266												Plasma (PL)	RNA	South Africa
RR038_043_WBa_S43	Vicky Baillie	2019-12-10 20:19:02	COMPLETE	3139	7561234	37122	0.491	Human	4929742	1.0	33.118	1.44	378650	294484	125402												Whole Blood (WB)	RNA	South Africa
RR038_044_PLa_S44	Vicky Baillie	2019-12-10 20:19:02	COMPLETE	3150	4964884	23522	0.474	Human	3672676	1.0	26.78	1.37	238408	180926	63846												Plasma (PL)	RNA	South Africa
RR038_045_CSFa_S45	Vicky Baillie	2019-12-10 20:19:02	COMPLETE	5072	908180	341994	37.657	Human	60308	1.0	87.113	2.06	830548	810982	723516												CSF	RNA	South Africa
RR038_046_LBXa_S46	Vicky Baillie	2019-12-10 20:19:02	COMPLETE	3396	16691182	341750	2.047	Human	2290558	1.0	54.526	1.42	1240476	1048438	676376												Lysed lungs (LBX)	RNA	South Africa
RR038_047_WBa_S47	Vicky Baillie	2019-12-10 20:19:02	COMPLETE	2929	853510	46	0.005	Human	5112	1.0	57.198	1.98	220366	199644	126044												Whole Blood (WB)	RNA	South Africa
RR038_048_PLa_S48	Vicky Baillie	2019-12-10 20:19:02	COMPLETE	3123	3445612	17274	0.501	Human	2948134	1.0	25.461	1.33	175984	130318	44808												Plasma (PL)	RNA	South Africa
RR038_049_CSFa_S49	Vicky Baillie	2019-12-10 20:19:02	COMPLETE	3108	2859540	12738	0.445	Human	2277918	1.0	27.564	1.27	148848	120772	41028												CSF	RNA	South Africa
RR038_050_LBXa_S50	Vicky Baillie	2019-12-10 20:19:03	COMPLETE	2884	1859998	606	0.033	Human	82998	1.0	34.292	1.55	311458	170920	106806												Lysed lungs (LBX)	RNA	South Africa
RR038_051_WBa_S51	Vicky Baillie	2019-12-10 20:19:03	COMPLETE	3785	1957450	356220	18.198	Human	193880	1.0	77.782	1.26	661144	636094	514250												Whole Blood (WB)	RNA	South Africa
RR038_052_PLa_S52	Vicky Baillie	2019-12-10 20:19:03	COMPLETE	4185	4432408	353184	7.968	Human	3284128	1.0	70.763	1.48	793708	740026	561654												Plasma (PL)	RNA	South Africa
RR038_053_CSFa_S53	Vicky Baillie	2019-12-10 20:19:03	COMPLETE	3627	9139518	9020	0.099	Human	1236076	1.0	36.794	1.23	505270	400076	185908												CSF	RNA	South Africa
RR038_054_LBXa_S54	Vicky Baillie	2019-12-10 20:19:03	COMPLETE	4221	908378	226624	24.948	Human	3710	1.0	81.991	1.3	423804	411702	347480												Lysed lungs (LBX)	RNA	South Africa
RR038_055_WBa_S55	Vicky Baillie	2019-12-10 20:19:03	COMPLETE	2838	1313168	18	0.001	Human	902	1.0	71.952	1.89	275090	250242	197932												Whole Blood (WB)	RNA	South Africa
RR038_056_PLa_S56	Vicky Baillie	2019-12-10 20:19:03	COMPLETE	3566	9644734	161928	1.679	Human	3389342	1.0	43.441	1.49	877128	649700	381034												Plasma (PL)	RNA	South Africa
RR038_057_WBa_S57	Vicky Baillie	2019-12-10 20:19:03	COMPLETE	6076	1522434	481174	31.606	Human	150966	1.0	78.11	1.6	1112616	1003892	869064												Whole Blood (WB)	RNA	South Africa
RR038_058_PLa_S58	Vicky Baillie	2019-12-10 20:19:03	COMPLETE	2847	2994322	18156	0.606	Human	2628424	1.0	22.752	1.29	191866	133258	43654												Plasma (PL)	RNA	South Africa
RR038_059_CSFa_S59	Vicky Baillie	2019-12-10 20:19:04	COMPLETE	389	2814600	224882	7.99	Human	1679508	1.0	60.136	1.52	673270	544208	404878												CSF	RNA	South Africa
RR038_060_LBXa_S60	Vicky Baillie	2019-12-10 20:19:04	COMPLETE	2873	22847250	36646	0.16	Human	5373490	1.0	23.43	1.53	1384498	882830	324394												Lysed lungs (LBX)	RNA	South Africa
RR038_061_WBa_S61	Vicky Baillie	2019-12-10 20:19:04	COMPLETE	3253	5819040	3358	0.058	Human	533548	1.0	45.645	1.7	675744	605544	308444												Whole Blood (WB)	RNA	South Africa
RR038_062_PLa_S62	Vicky Baillie	2019-12-10 20:19:04	COMPLETE	3511	12995986	17552	0.135	Human	3478494	1.0	30.745	1.55	1036760	744208	318748												Plasma (PL)	RNA	South Africa
RR038_063_CSFa_S63	Vicky Baillie	2019-12-10 20:19:04	COMPLETE	3708	8803224	26696	0.303	Human	6669346	1.0	23.127	1.56	504208	333656	116606												CSF	RNA	South Africa
RR038_064_LBXa_S64	Vicky Baillie	2019-12-10 20:19:04	COMPLETE	3275	9275326	3336	0.036	Human	463768	1.0	30.259	1.1	456606	333142	138164												Lysed lungs (LBX)	RNA	South Africa
RR038_065_WBa_S65	Vicky Baillie	2019-12-10 20:19:04	COMPLETE	3805	877024	82288	9.383	Human	132812	1.0	75.744	1.61	281252	261708	213030												Whole Blood (WB)	RNA	South Africa
RR038_066_PLa_S66	Vicky Baillie	2019-12-10 20:19:04	COMPLETE	2812	4003096	36412	0.91	Human	2971758	1.0	36.335	1.35	206988	172328	75208												Plasma (PL)	RNA	South Africa
RR038_067_CSFa_S67	Vicky Baillie	2019-12-10 20:19:05	COMPLETE	3921	1170050	433894	37.083	Human	6246	1.0	89.532	2.39	1163108	1145218	1041358												CSF	RNA	South Africa
RR038_068_LBXa_S68	Vicky Baillie	2019-12-10 20:19:05	COMPLETE	3497	6738302	418602	6.212	Human	80882	1.0	68.704	1.47	1256626	1192544	863352												Lysed lungs (LBX)	RNA	South Africa
RR038_069_WBa_S69	Vicky Baillie	2019-12-10 20:19:05	COMPLETE	3723	9134692	92062	1.008	Human	6475136	1.0	38.169	1.54	541986	413188	206868												Whole Blood (WB)	RNA	South Africa
RR038_070_PLa_S70	Vicky Baillie	2019-12-10 20:19:05	COMPLETE	3103	1741322	49164	2.823	Human	1558750	1.0	48.072	1.24	149456	123816	71846												Plasma (PL)	RNA	South Africa
RR038_071_WBa_S71	Vicky Baillie	2019-12-10 20:19:05	COMPLETE	3123	1723704	570	0.033	Human	84836	1.0	55.721	1.9	329882	301532	183812												Whole Blood (WB)	RNA	South Africa
RR038_072_PLa_S72	Vicky Baillie	2019-12-10 20:19:05	COMPLETE	3080	6235394	21398	0.343	Human	5119830	1.0	26.996	1.61	289624	230068	78188												Plasma (PL)	RNA	South Africa
RR038_073_CSFa_S73	Vicky Baillie	2019-12-10 20:19:05	COMPLETE	3137	2241132	32318	1.442	Human	526862	1.0	65.672	2.24	385198	341264	252968												CSF	RNA	South Africa
RR038_074_LBXa_S74	Vicky Baillie	2019-12-10 20:19:05	COMPLETE	3396	5500898	1160	0.021	Human	164488	1.0	42.633	1.29	370044	312848	157762												Lysed lungs (LBX)	RNA	South Africa
RR038_075_WBa_S75	Vicky Baillie	2019-12-10 20:19:05	COMPLETE	3930	3609332	119880	3.321	Human	3310738	1.0	61.008	1.34	292658	253432	178544												Whole Blood (WB)	RNA	South Africa
RR038_076_PLa_S76	Vicky Baillie	2019-12-10 20:19:06	COMPLETE	3239	3952394	34090	0.863	Human	3583828	1.0	32.671	1.35	241286	189582	78830												Plasma (PL)	RNA	South Africa
RR038_077_WBa_S77	Vicky Baillie	2019-12-10 20:19:06	COMPLETE	3031	6093158	27482	0.451	Human	4784596	1.0	37.649	1.57	349402	277060	131546												Whole Blood (WB)	RNA	South Africa
RR038_078_PLa_S78	Vicky Baillie	2019-12-10 20:19:06	COMPLETE	2808	4375450	20206	0.462	Human	3955296	1.0	25.195	1.38	230404	184190	58050												Plasma (PL)	RNA	South Africa
RR038_079_CSFa_S79	Vicky Baillie	2019-12-10 20:19:06	COMPLETE	2593	22787876	31754	0.139	Human	6792578	1.0	31.412	1.66	1467022	1112668	460818												CSF	RNA	South Africa
RR038_080_LBXa_S80	Vicky Baillie	2019-12-10 20:19:06	COMPLETE	3322	980792	20	0.002	Human	3996	1.0	55.803	1.52	171676	151044	95800												Lysed lungs (LBX)	RNA	South Africa
RR038_081_WBa_S81	Vicky Baillie	2019-12-10 20:19:06	COMPLETE	3751	8388864	449980	5.364	Human	3731002	1.0	71.475	2.12	1665556	1537352	1190454												Whole Blood (WB)	RNA	South Africa
RR038_082_PLa_S82	Vicky Baillie	2019-12-10 20:19:06	COMPLETE	3932	9170034	546260	5.957	Human	3212608	1.0	67.855	1.68	1677296	1575950	1138128												Plasma (PL)	RNA	South Africa
RR038_083_WBa_S83	Vicky Baillie	2019-12-10 20:19:06	COMPLETE	3362	586252	1782	0.304	Human	2594	1.0	68.98	1.74	131568	120390	90756												Whole Blood (WB)	RNA	South Africa
RR038_084_PLa_S84	Vicky Baillie	2019-12-10 20:19:07	COMPLETE	3005	9739138	103648	1.064	Human	4949326	1.0	38.194	1.38	600924	480014	229514												Plasma (PL)	RNA	South Africa
RR038_085_CSFa_S85	Vicky Baillie	2019-12-10 20:19:07	COMPLETE	9957	3151198	1204408	38.221	Human	126902	1.0	86.915	2.06	2909124	2863722	2528462												CSF	RNA	South Africa
RR038_086_LBXa_S86	Vicky Baillie	2019-12-10 20:19:07	COMPLETE	2496	12457088	19626	0.158	Human	2611600	1.0	20.972	1.3	802982	469884	168398												Lysed lungs (LBX)	RNA	South Africa
RR038_087_WBa_S87	Vicky Baillie	2019-12-10 20:19:07	COMPLETE	3313	2182898	7654	0.351	Human	165948	1.0	50.086	2.3	581256	488284	291130												Whole Blood (WB)	RNA	South Africa
RR038_088_PLa_S88	Vicky Baillie	2019-12-10 20:19:07	COMPLETE	3390	18835458	444012	2.357	Human	7851898	1.0	54.53	1.64	1811146	1551824	987616												Plasma (PL)	RNA	South Africa
RR038_089_WBa_S89	Vicky Baillie	2019-12-10 20:19:07	COMPLETE	2831	3419964	32444	0.949	Human	2726666	1.0	39.915	1.28	159520	134856	63672												Whole Blood (WB)	RNA	South Africa
RR038_090_PLa_S90	Vicky Baillie	2019-12-10 20:19:07	COMPLETE	3138	4892752	147862	3.022	Human	3219970	1.0	53.012	1.3	443140	398764	234918												Plasma (PL)	RNA	South Africa
RR038_091_WBa_S91	Vicky Baillie	2019-12-10 20:19:07	COMPLETE	2951	11294968	14892	0.132	Human	2039952	1.0	40.876	1.4	761398	616380	311226												Whole Blood (WB)	RNA	South Africa
RR038_092_PLa_S92	Vicky Baillie	2019-12-10 20:19:07	COMPLETE	3186	5240386	21284	0.406	Human	3962412	1.0	20.349	1.35	308982	231568	62874												Plasma (PL)	RNA	South Africa
RR038_093_CSFa_S93	Vicky Baillie	2019-12-10 20:19:08	COMPLETE	2708	4148000	10870	0.262	Human	2006524	1.0	44.343	1.91	354562	267398	157224												CSF	RNA	South Africa
RR038_094_LBXa_S94	Vicky Baillie	2019-12-10 20:19:08	COMPLETE	2101	43136352	27030	0.063	Human	4995118	1.0	26.238	1.55	1355602	1069742	355680												Lysed lungs (LBX)	RNA	South Africa
RR038_095_WBa_S95	Vicky Baillie	2019-12-10 20:19:08	COMPLETE	4594	1900574	915120	48.15	Human	9604	1.0	87.59	1.76	1863748	1827276	1632460												Whole Blood (WB)	RNA	South Africa
RR038_096_PLa_S96	Vicky Baillie	2019-12-10 20:19:08	COMPLETE	12059	5609556	2079819	37.076	Human	134228	0.961538	84.746	2.16	5367728	5277344	4548954												Plasma (PL)	RNA	South Africa
RR038_097_CSFa_S97	Vicky Baillie	2019-12-10 20:19:08	COMPLETE	2334	2832098	9204	0.325	Human	1634142	1.0	25.294	1.24	125462	93182	31734												CSF	RNA	South Africa
RR038_098_LBXa_S98	Vicky Baillie	2019-12-10 20:19:08	COMPLETE	2803	17855308	404738	2.267	Human	1430066	1.0	55.773	1.39	1717708	1446976	958020												Lysed lungs (LBX)	RNA	South Africa
RR038_099_WBa_S99	Vicky Baillie	2019-12-10 20:19:08	COMPLETE	2264	813544	4914	0.604	Human	4016	1.0	55.892	1.71	190486	168638	106466												Whole Blood (WB)	RNA	South Africa
RR038_100_PLa_S100	Vicky Baillie	2019-12-10 20:19:08	COMPLETE	2182	3516572	5580	0.159	Human	870022	1.0	16.96	1.76	977770	295292	165826												Plasma (PL)	RNA	South Africa
RR038_101_CSFa_S101	Vicky Baillie	2019-12-10 20:19:09	COMPLETE	2625	8439916	30366	0.36	Human	6702108	1.0	23.424	1.46	421728	317732	98784												CSF	RNA	South Africa
RR038_102_LBXa_S102	Vicky Baillie	2019-12-10 20:19:09	COMPLETE	2333	26084	6	0.023	Human	1234	1.0	33.153	1.01	1110	846	368												Lysed lungs (LBX)	RNA	South Africa
RR038_103_WBa_S103	Vicky Baillie	2019-12-10 20:19:09	COMPLETE	3584	9139254	517824	5.666	Human	7636868	1.0	68.932	1.62	1287944	1171088	887800												Whole Blood (WB)	RNA	South Africa
RR038_104_PLa_S104	Vicky Baillie	2019-12-10 20:19:09	COMPLETE	3035	4556306	103088	2.263	Human	3950450	1.0	39.945	1.27	428460	341124	171150												Plasma (PL)	RNA	South Africa
RR038_105_WBa_S105	Vicky Baillie	2019-12-10 20:19:09	COMPLETE	2274	5661336	1588	0.028	Human	261238	1.0	39.36	1.62	815722	597926	321068												Whole Blood (WB)	RNA	South Africa
RR038_106_PLa_S106	Vicky Baillie	2019-12-10 20:19:09	COMPLETE	2183	1300078	4186	0.322	Human	699968	1.0	25.283	1.17	95122	61380	24050												Plasma (PL)	RNA	South Africa
RR038_107_CSFa_S107	Vicky Baillie	2019-12-10 20:19:09	COMPLETE	2339	13613414	30498	0.224	Human	6366586	1.0	37.252	1.95	888602	684882	331020												CSF	RNA	South Africa
RR038_108_LBXa_S108	Vicky Baillie	2019-12-10 20:19:09	COMPLETE	2341	9351692	1866	0.02	Human	190586	1.0	43.662	1.26	635384	550874	277422												Lysed lungs (LBX)	RNA	South Africa
RR038_109_WBa_S109	Vicky Baillie	2019-12-10 20:19:10	COMPLETE	2390	2869420	43710	1.523	Human	565120	1.0	62.443	2.42	640840	559234	400160												Whole Blood (WB)	RNA	South Africa
RR038_110_PLa_S110	Vicky Baillie	2019-12-10 20:19:10	COMPLETE	2745	6712924	36598	0.545	Human	4705992	1.0	23.934	1.4	495600	306368	118616												Plasma (PL)	RNA	South Africa
RR038_111_CSFa_S111	Vicky Baillie	2019-12-10 20:19:10	COMPLETE	2233	271164	8	0.003	Human	2152	1.0	79.583	1.91	84000	77618	66850												CSF	RNA	South Africa
RR038_112_LBXa_S112	Vicky Baillie	2019-12-10 20:19:10	COMPLETE	2768	2759210	7630	0.277	Human	897612	1.0	32.127	1.09	95048	79310	30536												Lysed lungs (LBX)	RNA	South Africa
RR038_113_WBa_S113	Vicky Baillie	2019-12-10 20:19:10	COMPLETE	2648	1017008	91002	8.948	Human	865900	1.0	79.874	1.2	142980	138484	114204												Whole Blood (WB)	RNA	South Africa
RR038_114_PLa_S114	Vicky Baillie	2019-12-10 20:19:10	COMPLETE	2377	2082474	30648	1.472	Human	1924434	1.0	38.923	1.3	136694	105290	53206												Plasma (PL)	RNA	South Africa
RR038_115_WBa_S115	Vicky Baillie	2019-12-10 20:19:10	COMPLETE	2273	4867852	20288	0.417	Human	3069570	1.0	50.478	2.0	349404	278990	176372												Whole Blood (WB)	RNA	South Africa
RR038_116_PLa_S116	Vicky Baillie	2019-12-10 20:19:10	COMPLETE	2414	724102	4698	0.649	Human	676800	1.0	23.126	1.08	38874	23366	8990												Plasma (PL)	RNA	South Africa
RR038_117_CSFa_S117	Vicky Baillie	2019-12-10 20:19:11	COMPLETE	2769	361162	11020	3.051	Human	7572	1.0	81.008	1.96	127634	118568	103394												CSF	RNA	South Africa
RR038_118_LBXa_S118	Vicky Baillie	2019-12-10 20:19:11	COMPLETE	2119	12708848	17912	0.141	Human	2532140	1.0	29.423	1.25	622320	458410	183104												Lysed lungs (LBX)	RNA	South Africa
RR038_119_WBa_S119	Vicky Baillie	2019-12-10 20:19:11	COMPLETE	2637	8063882	12816	0.159	Human	2360126	1.0	32.691	1.36	432872	325132	141512												Whole Blood (WB)	RNA	South Africa
RR038_120_PLa_S120	Vicky Baillie	2019-12-10 20:19:11	COMPLETE	2335	7433694	31212	0.42	Human	6802754	1.0	25.542	1.62	383924	279474	98062												Plasma (PL)	RNA	South Africa
RR038_121_CSFa_S121	Vicky Baillie	2019-12-10 20:19:11	COMPLETE	2630	7178442	4020	0.056	Human	137194	1.0	47.02	1.24	519716	458374	244368												CSF	RNA	South Africa
RR038_122_LBXa_S122	Vicky Baillie	2019-12-10 20:19:11	COMPLETE	2567	314292	144	0.046	Human	22180	1.0	32.532	1.03	17226	13032	5604												Lysed lungs (LBX)	RNA	South Africa
RR038_123_WBa_S123	Vicky Baillie	2019-12-10 20:19:11	COMPLETE	1969	495238	26	0.005	Human	1494	1.0	62.246	1.57	106702	96592	66418												Whole Blood (WB)	RNA	South Africa
RR038_124_PLa_S124	Vicky Baillie	2019-12-10 20:19:11	COMPLETE	2198	3946118	12630	0.32	Human	2114768	1.0	24.555	1.2	211170	155916	51852												Plasma (PL)	RNA	South Africa
RR038_125_CSFa_S125	Vicky Baillie	2019-12-10 20:19:12	COMPLETE	2083	9706288	20448	0.211	Human	4798658	1.0	32.809	1.66	494308	398206	162178												CSF	RNA	South Africa
RR038_126_LBXa_S126	Vicky Baillie	2019-12-10 20:19:12	COMPLETE	2219	32082906	19998	0.062	Human	3319810	1.0	28.846	1.34	1346376	1008004	388378												Lysed lungs (LBX)	RNA	South Africa
RR038_128_PLa_S128	Vicky Baillie	2019-12-10 20:19:12	COMPLETE	2491	6317554	72964	1.155	Human	4388886	1.0	38.041	1.34	419488	322466	159578												Plasma (PL)	RNA	South Africa
RR038_129_CSFa_S129	Vicky Baillie	2019-12-10 20:19:12	COMPLETE	5161	2939946	1041556	35.428	Human	82	1.0	89.632	2.51	2937534	2909282	2632966												CSF	RNA	South Africa
RR038_130_LBXa_S130	Vicky Baillie	2019-12-10 20:19:12	COMPLETE	2095	38133336	168688	0.442	Human	4963428	1.0	35.212	1.52	2013248	1485788	708902												Lysed lungs (LBX)	RNA	South Africa
RR038_131_WBa_S131	Vicky Baillie	2019-12-10 20:19:12	COMPLETE	2211	6579300	10502	0.16	Human	1703332	1.0	47.528	2.37	785064	650890	373126												Whole Blood (WB)	RNA	South Africa
RR038_132_PLa_S132	Vicky Baillie	2019-12-10 20:19:12	COMPLETE	2315	13661200	29898	0.219	Human	6260088	1.0	25.56	1.62	1075928	698992	275006												Plasma (PL)	RNA	South Africa
RR038_133_CSFa_S133	Vicky Baillie	2019-12-10 20:19:12	COMPLETE	2407	312316	192998	61.796	Human	2172	1.0	87.143	1.29	298646	291014	260250												CSF	RNA	South Africa
RR038_134_LBXa_S134	Vicky Baillie	2019-12-10 20:19:13	COMPLETE	1966	14676518	6368	0.043	Human	868340	1.0	34.385	1.13	672806	521716	231342												Lysed lungs (LBX)	RNA	South Africa
RR038_135_WBa_S135	Vicky Baillie	2019-12-10 20:19:13	COMPLETE	2149	587832	94	0.016	Human	6534	1.0	80.188	2.36	181084	165606	145208												Whole Blood (WB)	RNA	South Africa
RR038_136_PLa_S136	Vicky Baillie	2019-12-10 20:19:13	COMPLETE	1889	454398	1522	0.335	Human	15956	1.0	79.589	2.49	142560	129486	113462												Plasma (PL)	RNA	South Africa
RR038_137_WBa_S137	Vicky Baillie	2019-12-10 20:19:13	COMPLETE	2299	7646544	45386	0.594	Human	4300140	1.0	35.708	1.52	389088	325218	138934												Whole Blood (WB)	RNA	South Africa
RR038_138_PLa_S138	Vicky Baillie	2019-12-10 20:19:13	COMPLETE	2944	974016	118012	12.116	Human	463384	1.0	77.774	1.08	171346	165782	133262												Plasma (PL)	RNA	South Africa
RR038_139_WBa_S139	Vicky Baillie	2019-12-10 20:19:13	COMPLETE	2452	1398104	18440	1.319	Human	10088	1.0	54.597	1.51	245752	220046	134174												Whole Blood (WB)	RNA	South Africa
RR038_140_PLa_S140	Vicky Baillie	2019-12-10 20:19:13	COMPLETE	2360	7578790	116428	1.536	Human	4463184	1.0	40.614	1.39	580684	460036	235836												Plasma (PL)	RNA	South Africa
RR038_141_CSFa_S141	Vicky Baillie	2019-12-10 20:19:13	COMPLETE	2127	6180110	19086	0.309	Human	3686240	1.0	53.464	2.62	613306	507692	327896												CSF	RNA	South Africa
RR038_142_LBXa_S142	Vicky Baillie	2019-12-10 20:19:13	COMPLETE	1966	5678220	2040	0.036	Human	133868	1.0	40.009	1.13	430368	337648	172186												Lysed lungs (LBX)	RNA	South Africa
RR038_143_WBa_S143	Vicky Baillie	2019-12-10 20:19:14	COMPLETE	2358	385186	6	0.002	Human	332	1.0	74.682	1.54	71768	65218	53598												Whole Blood (WB)	RNA	South Africa
RR038_144_PLa_S144	Vicky Baillie	2019-12-10 20:19:14	COMPLETE	1816	567698	50	0.009	Human	400	1.0	71.717	1.66	110354	98040	79142												Plasma (PL)	RNA	South Africa
RR038_145_WBa_S145	Vicky Baillie	2019-12-10 20:19:14	COMPLETE	2109	2337462	46316	1.981	Human	2102434	1.0	41.877	1.27	172896	127398	72404												Whole Blood (WB)	RNA	South Africa
RR038_146_PLa_S146	Vicky Baillie	2019-12-10 20:19:14	COMPLETE	2753	3597404	363976	10.118	Human	2844294	1.0	71.237	1.31	705682	668552	502704												Plasma (PL)	RNA	South Africa
RR038_147_WBa_S147	Vicky Baillie	2019-12-10 20:19:14	COMPLETE	5584	1312502	569088	43.359	Human	14512	1.0	88.031	1.93	1281270	1255112	1127908												Whole Blood (WB)	RNA	South Africa
RR038_148_PLa_S148	Vicky Baillie	2019-12-10 20:19:14	COMPLETE	3197	8843020	939296	10.622	Human	3813180	1.0	77.34	2.09	2726532	2573494	2108700												Plasma (PL)	RNA	South Africa
RR038_149_CSFa_S149	Vicky Baillie	2019-12-10 20:19:14	COMPLETE	596	913796	450502	49.3	Human	19566	1.0	87.446	1.67	884754	862636	773678												CSF	RNA	South Africa
RR038_150_LBXa_S150	Vicky Baillie	2019-12-10 20:19:14	COMPLETE	3283	14391692	819618	5.695	Human	3063222	1.0	67.206	1.43	2044120	1822702	1373766												Lysed lungs (LBX)	RNA	South Africa
RR038_155_WaR1_S151	Vicky Baillie	2019-12-10 20:19:15	COMPLETE	1922	1405742	7826	0.557	Human	1332858	1.0	28.925	1.32	71662	54030	20728												Mits_Pilot	RNA	South Africa
RR038_156_WaR1_S152	Vicky Baillie	2019-12-10 20:19:15	COMPLETE	1807	1839514	9848	0.535	Human	1761500	1.0	32.323	1.31	76182	60840	24624												Mits_Pilot	RNA	South Africa
RR038_157_HeLa1aR1_S153	Vicky Baillie	2019-12-10 20:19:15	COMPLETE	2195	1013042	2076	0.205	Human	191690	1.0	22.167	1.03	53232	31664	11800												Hela control	RNA	South Africa
RR038_158_HeLa2aR1_S154	Vicky Baillie	2019-12-10 20:19:15	COMPLETE	1624	684022	1918	0.28	Human	186718	1.0	22.034	1.03	31824	20060	7012												Hela control	RNA	South Africa
RR038_159_HeLa3aR1_S155	Vicky Baillie	2019-12-10 20:19:15	COMPLETE	1927	2155940	7086	0.329	Human	1010840	1.0	27.99	1.07	70418	49940	19710												Hela control	RNA	South Africa
RR038_160_HeLa4aR1_S156	Vicky Baillie	2019-12-10 20:19:15	COMPLETE	2087	2035670	8914	0.438	Human	1270150	1.0	27.346	1.11	83692	63152	22886												Hela control	RNA	South Africa
RR038_161_HeLa5aR1_S157	Vicky Baillie	2019-12-10 20:19:15	COMPLETE	1994	1772978	8398	0.474	Human	1338012	1.0	22.62	1.14	97116	64558	21968												Hela control	RNA	South Africa
RR038_162_HeLa6aR1_S158	Vicky Baillie	2019-12-10 20:19:15	COMPLETE	1938	1918634	10478	0.546	Human	1617224	1.0	24.895	1.25	112938	80920	28116												Hela control	RNA	South Africa
RR038_163_HeLa7aR1_S159	Vicky Baillie	2019-12-10 20:19:16	COMPLETE	1876	1483188	9146	0.617	Human	1323832	1.0	29.011	1.17	70076	54162	20330												Hela control	RNA	South Africa
RR038_164_HeLa8aR1_S160	Vicky Baillie	2019-12-10 20:19:16	COMPLETE	2252	1860426	10096	0.543	Human	1707582	1.0	26.978	1.31	101514	74296	27386												Hela control	RNA	South Africa

## Sheet: Figure 2_Heatmap
	Known case																																								Unknown cases
	1	1	2	2	3	3	4	4	5	5	6	6	7	7	8	8	9	9	10	10	11	11	12	12	13	13	14	14	15	15	16	16	17	17	18	18	19	19	20	20	21	21	22	22	23	23	24	24	25
	Blood	Lung	Blood	Lung	Blood	Lung	Blood	Lung	Blood	Lung	Blood	Lung	Blood	Lung	Blood	Lung	Blood	Lung	Blood	Lung	Blood	Lung	Blood	Lung	Blood	Lung	Blood	Lung	Blood	Lung	Blood	Lung	Blood	Lung	Blood	Lung	Blood	Lung	Blood	Lung	Blood	Lung	Blood	Lung	Blood	Lung	Blood	Lung	Blood
ADC
AmpC
BlaA1
BlaA2
BlaZ
CTX-M-1
Mbl
NDM-1
OXA-23
OXA-51
PER-1
Zn-dependent
Aac3-I
Aac3-IIa
AadA
Aph3''Ia
Aph3-IIb
ArmA
Sat-2A
StrA
StrB
ErmB
MphE
MsrE
Arr
DfrA1
DfrA5
SulI
SulII
CatA2
CmlA
Cmr
	100-90								B-lactamases
	89.99-80								Aminoglycosides
	79.99-70								Macrolides
	69.99-60								Rifampicin
	59.99-50								Trimethoprim
	49.99-40								Sulfonamides
	39.99-20								Phenicols
[truncated: 13 more columns]

## Sheet: Figure 2_Raw data
sample_name	gene_name	allele_name	coverage	depth	rpm	dpm	mapped_reads
RR038_032_PLa_S32	TEM-1D	TEM-116_967	100	111.746	508.135	58	979
RR038_034_LBXa_S34	TEM-1D	TEM-171_1017	52.265	1.267	8.76778	1.3886	8
RR038_037_WBa_S37	CatA2	CatA2_1182	36.76	0.943	0.450909	0.212603	2
RR038_037_WBa_S37	SulII	SulII_1219	35.784	0.997	0.450909	0.224778	2
RR038_037_WBa_S37	TEM-1D	TEM-116_967	100	64.215	137.978	14.4776	612
RR038_040_LBXa_S40	CTX-M-1	CTX-M-66_173	32.078	0.979	2.30019	0.75063	3
RR038_040_LBXa_S40	TEM-1D	TEM-116_967	91.173	1.535	9.96751	1.17693	13
RR038_045_CSFa_S45	NDM-1	NDM-3_1222	30.504	0.963	2.20221	1.06036	2
RR038_045_CSFa_S45	OXA-23	OXA-171_744	35.036	1	2.20221	1.1011	2
RR038_045_CSFa_S45	PER-1	PER-7_547	9.924	0.989	2.20221	1.08899	2
RR038_045_CSFa_S45	TEM-1D	TEM-116_967	99.535	5.184	61.6618	5.70812	56
RR038_046_LBXa_S46	Aac3-I	Aac3-I_1084	53.933	1.983	1.0185	0.118805	17
RR038_046_LBXa_S46	AadA	AadA15_1602	39.394	0.973	0.179736	0.0582943	3
RR038_051_WBa_S51	Aac3-I	Aac3-I_1084	99.625	3.23	14.8152	1.65011	29
RR038_046_LBXa_S46	ArmA	ArmA_65	27.649	0.995	0.119824	0.0596123	2
RR038_068_LBXa_S68	Aac3-I	Aac3-I_1084	98.689	3.347	3.71013	0.496713	25
RR038_096_PLa_S96	Aac3-I	Aac3-I_1084	100	25.462	34.5838	4.53904	194
RR038_098_LBXa_S98	Aac3-I	Aac3-I_1084	100	3.697	1.56816	0.207053	28
RR038_129_CSFa_S129	Aac3-I	Aac3-I_1084	39.7	0.995	1.70071	0.338442	5
RR038_130_LBXa_S130	Aac3-I	Aac3-I_1084	54.682	3.874	0.262238	0.101591	10
RR038_149_CSFa_S149	Aac3-I	Aac3-I_1084	100	2.236	15.3207	2.44694	14
RR038_150_LBXa_S150	Aac3-I	Aac3-I_1084	100	4.579	1.8066	0.31817	26
RR038_046_LBXa_S46	StrB	StrB_1614	25.09	0.93	0.239647	0.055718	4
MIA0214-L_L001	Aac3-I	Aac3-I_1084	92.884	3.302	9.41228	1.63575	19
RR038_057_WBa_S57	Aac3-IIa	Aac3-IId_884	97.561	4.806	25.6169	3.15679	39
RR038_046_LBXa_S46	TEM-1D	TEM-116_967	100	209.268	133.723	12.5376	2232
RR038_046_LBXa_S46	Zn-dependent	Zn-dependent_hydrolase_574	29.283	1.993	0.239647	0.119404	4
RR038_096_PLa_S96	AadA	AadA1-pm_1597	93.622	5.99	13.7266	1.06782	77
RR038_051_WBa_S51	AadA	AadA1-pm_1597	35.138	0.997	1.53261	0.509336	3
RR038_051_WBa_S51	Aph3''Ia	Aph3''Ia_1217	35.539	0.997	2.04347	0.509336	4
RR038_150_LBXa_S150	AadA	AadA15_1602	53.788	3.252	1.18124	0.225964	17
RR038_051_WBa_S51	BlaA1	BlaA1_1063	28.235	0.99	1.02174	0.50576	2
RR038_051_WBa_S51	DfrA1	DfrA1_319	43.249	0.959	1.02174	0.489923	2
RR038_051_WBa_S51	MphE	MphE_788	31.073	0.989	1.02174	0.505249	2
RR038_096_PLa_S96	ADC	ADC-76_1777	30.642	1.9	1.0696	0.338708	6
RR038_051_WBa_S51	OXA-23	OXA-171_744	51.46	1.133	2.04347	0.578814	4
RR038_051_WBa_S51	PER-1	PER-8_1158	31.392	0.997	1.53261	0.509336	3
RR038_051_WBa_S51	Sat-2A	Sat-2A_1088	44.381	0.996	1.02174	0.508825	2
RR038_109_WBa_S109	AmpC	AmpC_452	49.564	1.229	3.13652	0.42831	9
RR038_046_LBXa_S46	Aph3''Ia	Aph3''Ia_1217	79.412	1.363	0.718942	0.0816599	12
RR038_068_LBXa_S68	Aph3''Ia	Aph3''Ia_1217	72.426	2.261	1.78086	0.335544	12
RR038_051_WBa_S51	TEM-1D	TEM-116_967	100	18.212	93.9998	9.30394	184
RR038_051_WBa_S51	TetB	TetB_1213	23.715	0.986	1.02174	0.503717	2
RR038_054_LBXa_S54	Aac3-I	Aac3-I_1084	54.682	0.997	4.40345	1.09756	4
RR038_054_LBXa_S54	ArmA	ArmA_65	10.853	0.988	2.20173	1.08765	2
RR038_054_LBXa_S54	MphE	MphE_788	32.768	0.993	2.20173	1.09316	2
RR038_096_PLa_S96	Aph3''Ia	Aph3''Ia_1217	100	30.162	43.8537	5.3769	246
RR038_054_LBXa_S54	OXA-23	OXA-171_744	34.307	0.98	3.30259	1.07885	3
RR038_054_LBXa_S54	PER-1	PER-8_1158	23.517	0.87	2.20173	0.957751	2
RR038_054_LBXa_S54	SulII	SulII_1219	49.51	0.983	4.40345	1.08215	4
RR038_067_CSFa_S67	NDM-1	NDM-1_1220	35.67	0.993	1.70933	0.848682	2
RR038_067_CSFa_S67	TEM-1D	TEM-116_967	59.001	1.309	5.12799	1.11876	6
RR038_098_LBXa_S98	Aph3''Ia	Aph3''Ia_1217	53.186	1.256	0.280029	0.0703432	5
RR038_140_PLa_S140	Aph3''Ia	Aph3''Ia_1217	65.809	1.542	1.31947	0.203463	10
RR038_150_LBXa_S150	Aph3''Ia	Aph3''Ia_1217	35.784	2.788	0.486392	0.193723	7
RR038_068_LBXa_S68	CmlA	CmlA1_1537	20.714	0.945	0.445216	0.140243	3
RR038_068_LBXa_S68	DfrA1	DfrA1_319	56.751	0.959	0.296811	0.142321	2
MIA0384-P_L001	Aph3-IIb	Aph3-IIb_1503	28.872	12.923	8.81872	4.38324	26
RR038_096_PLa_S96	ArmA	ArmA_65	99.742	5.658	8.02203	1.00864	45
RR038_046_LBXa_S46	Arr	Arr2_274	95.143	3.273	0.95859	0.196092	16
RR038_068_LBXa_S68	Sat-2A	Sat-2A_1088	55.619	0.997	0.445216	0.14796	3
RR038_068_LBXa_S68	StrA	StrA_1501	48.383	1.067	0.593621	0.158349	4
RR038_051_WBa_S51	Arr	Arr2_274	45.475	0.956	2.55434	0.488391	5
RR038_068_LBXa_S68	Arr	Arr2_274	90.508	1.002	1.48405	0.148702	10
RR038_068_LBXa_S68	TEM-1D	TEM-116_967	97.909	9.372	11.8724	1.39085	80
RR038_068_LBXa_S68	Zn-dependent	Zn-dependent_hydrolase_574	26.999	0.942	0.296811	0.139798	2
RR038_086_LBXa_S86	TEM-1D	TEM-116_967	100	219.847	198.843	17.6483	2477
RR038_096_PLa_S96	Arr	Arr2_274	100	11.61	20.8573	2.06968	117
RR038_096_PLa_S96	Aac3-Ib	Aac3-Ib_1065	12.618	1.618	3.03054	0.288436	17
RR038_130_LBXa_S130	Arr	Arr2_274	64.459	1.836	0.131119	0.0481469	5
RR038_096_PLa_S96	AacAad	AadA6_1682	12.411	0.973	1.0696	0.173454	6
MIA0214-L_L001	Arr	Arr2_274	100	4.236	9.90766	2.09844	20
RR038_096_PLa_S96	BlaA1	BlaA1_1063	56.471	1.017	1.78267	0.181298	10
RR038_096_PLa_S96	BlaA2	BlaA2_1542	62.275	1.153	1.78267	0.205542	10
MIA0405-P_L001	BlaZ	BlaZ_1476	21.631	3.978	3.31341	1.64759	8
RR038_057_WBa_S57	CatA2	CatA2_1182	52.025	1.56	5.25474	1.02468	8
RR038_096_PLa_S96	CmlA	CmlA5_1538	78.889	1.898	5.88282	0.338351	33
RR038_096_PLa_S96	CatBx	CatB4_602	16.393	1.871	1.0696	0.333538	6
RR038_150_LBXa_S150	Cmr	Cmx_58	48.299	1.333	0.486392	0.0926229	7
RR038_057_WBa_S57	CTX-M-1	CTX-M-15_150	96.804	4.694	21.6758	3.08322	33
RR038_046_LBXa_S46	DfrA1	DfrA1_319	55.907	1.97	0.419383	0.118026	7
RR038_096_PLa_S96	DfrA1	DfrA1_319	97.468	5.359	4.63495	0.955334	26
RR038_057_WBa_S57	DfrA5	DfrA30_323	98.734	2.851	8.53896	1.87266	13
RR038_150_LBXa_S150	ErmB	ErmB_841	63.55	2.207	0.555876	0.153352	8
RR038_096_PLa_S96	Mbl	Mbl_329	99.282	4.211	5.16975	0.750683	29
RR038_150_LBXa_S150	Mbl	Mbl_329	41.954	1.966	0.833814	0.136607	12
RR038_096_PLa_S96	MphE	MphE_788	64.181	1.523	1.78267	0.271501	10
RR038_096_PLa_S96	MsrE	MsrE_303	34.688	0.978	1.24787	0.174345	7
RR038_046_LBXa_S46	NDM-1	NDM-1_1220	99.754	5.027	2.63612	0.301177	44
RR038_051_WBa_S51	NDM-1	NDM-1_1220	91.021	2.609	11.2391	1.33286	22
RR038_054_LBXa_S54	NDM-1	NDM-1_1220	58.303	0.998	5.50432	1.09866	5
RR038_068_LBXa_S68	NDM-1	NDM-1_1220	92.128	3.336	4.30375	0.49508	29
RR038_096_PLa_S96	TEM-1D	TEM-116_967	100	16.414	26.7401	2.92608	150
RR038_096_PLa_S96	TetB	TetB_1213	16.501	0.985	0.891336	0.175593	5
RR038_096_PLa_S96	NDM-1	NDM-1_1220	100	42.183	67.7415	7.51985	380
RR038_098_LBXa_S98	NDM-1	NDM-1_1220	85.24	2.306	1.34414	0.129149	24
RR038_098_LBXa_S98	Aac3-Ib	Aac3-Ib_1065	8.286	0.772	0.168017	0.0432364	3
RR038_098_LBXa_S98	AadA	AadA22_1607	18.056	0.993	0.112012	0.0556137	2
RR038_098_LBXa_S98	StrB	Aph(6)-Id_1726	34.648	0.993	0.112012	0.0556137	2
RR038_140_PLa_S140	NDM-1	NDM-1_1220	94.219	3.544	3.43063	0.467621	26
RR038_098_LBXa_S98	Arr	Arr2_274	66.004	1.509	0.224023	0.0845127	4
RR038_098_LBXa_S98	CmlA	CmlA5_1538	43.968	0.995	0.224023	0.0557257	4
RR038_098_LBXa_S98	Mbl	Mbl_329	41.81	1.99	0.224023	0.111451	4
RR038_149_CSFa_S149	NDM-1	NDM-3_1222	50.062	1.351	8.75469	1.47845	8
RR038_150_LBXa_S150	NDM-1	NDM-1_1220	87.577	2.625	1.45918	0.182397	21
RR038_098_LBXa_S98	PER-1	PER-7_547	48.436	0.977	0.224023	0.0547176	4
RR038_098_LBXa_S98	Sat-2A	Sat-2A_1088	53.905	0.993	0.112012	0.0556137	2
MIA0214-L_L001	NDM-1	NDM-1_1220	84.748	2.93	11.3938	1.45147	23
RR038_098_LBXa_S98	SulI	SulI_1616	27.143	0.887	0.112012	0.0496771	2
RR038_046_LBXa_S46	OXA-23	OXA-23_731	100	6.824	3.41498	0.408839	57
RR038_098_LBXa_S98	TEM-1D	TEM-116_967	100	127.965	71.8554	7.16678	1283
RR038_099_WBa_S99	TEM-1D	TEM-1_888	32.84	0.996	6.14595	1.22427	5
RR038_068_LBXa_S68	OXA-23	OXA-23_731	100	5.363	6.38143	0.795898	43
RR038_109_WBa_S109	TEM-1D	TEM-116_967	100	62.353	194.813	21.7302	559
RR038_112_LBXa_S112	AMPH	AMPH_615	21.503	0.996	0.724845	0.360973	2
RR038_112_LBXa_S112	TEM-1D	TEM-116_967	100	88.658	288.488	32.1317	796
RR038_118_LBXa_S118	TEM-1D	TEM-116_967	100	230.368	196.005	18.1266	2491
RR038_096_PLa_S96	OXA-23	OXA-23_731	100	39.588	56.1542	7.05724	315
RR038_129_CSFa_S129	Aac3-Ib	Aac3-Ib_1065	10.923	0.983	1.02043	0.33436	3
RR038_129_CSFa_S129	SulII	SulII_1219	30.637	0.959	1.36057	0.326196	4
RR038_098_LBXa_S98	OXA-23	OXA-23_731	100	6.241	2.29624	0.349532	41
RR038_130_LBXa_S130	Aph3''Ia	Aph3''Ia_1217	34.804	0.996	0.0524475	0.0261189	2
RR038_130_LBXa_S130	OXA-23	OXA-169_742	71.29	3.504	0.524476	0.0918881	20
RR038_140_PLa_S140	OXA-23	OXA-169_742	69.708	2.801	1.84726	0.369584	14
RR038_130_LBXa_S130	TEM-1D	TEM-116_967	100	459.792	125.848	12.0575	4799
RR038_140_PLa_S140	AadA	AadA1_1598	22.222	0.994	0.263894	0.131156	2
RR038_150_LBXa_S150	OXA-23	OXA-23_731	95.134	3.857	1.66763	0.268002	24
RR038_140_PLa_S140	CmlA	CmlA5_1538	15.635	0.971	0.263894	0.128121	2
RR038_140_PLa_S140	DfrA1	DfrA1_319	61.603	1.778	0.527789	0.234602	4
MIA0214-L_L001	OXA-23	OXA-23_731	100	4.656	20.3107	2.3065	41
RR038_096_PLa_S96	OXA-51	OXA-69_656	74.061	2.351	2.67401	0.419106	15
RR038_046_LBXa_S46	PER-1	PER-8_1158	52.643	2.237	0.599119	0.134023	10
RR038_140_PLa_S140	TEM-1D	TEM-116_967	100	389.972	560.116	51.4557	4245
RR038_142_LBXa_S142	TEM-1D	TEM-116_967	100	13.087	24.4795	2.30477	139
RR038_068_LBXa_S68	PER-1	PER-8_1158	78.749	1.964	2.8197	0.291468	19
RR038_149_CSFa_S149	Aac3-Ib	Aac3-Ib_1065	14.689	1	2.18867	1.09434	2
RR038_149_CSFa_S149	AadA	AadA1-pm_1597	50.662	1.33	4.37734	1.45547	4
RR038_149_CSFa_S149	AacAad	AadA16_1681	4.965	0.977	1.09434	1.06917	1
RR038_096_PLa_S96	PER-1	PER-7_547	100	14.644	26.7401	2.61055	150
RR038_149_CSFa_S149	OXA-23	OXA-171_744	34.672	1.155	4.37734	1.26396	4
RR038_149_CSFa_S149	PER-1	PER-8_1158	45.092	2.753	10.9434	3.01271	10
RR038_149_CSFa_S149	StrA	StrA_1501	36.318	0.997	3.28301	1.09105	3
RR038_149_CSFa_S149	SulI	SulI_1616	18.571	0.765	2.18867	0.837167	2
RR038_150_LBXa_S150	PER-1	PER-7_547	31.499	0.997	0.486392	0.0692761	7
RR038_149_CSFa_S149	TEM-1D	TEM-116_967	81.998	2.057	21.8867	2.25105	20
RR038_046_LBXa_S46	Sat-2A	Sat-2A_1088	57.905	1.4	0.419383	0.0838766	7
RR038_096_PLa_S96	Sat-2A	Sat-2A_1088	98.476	2.92	5.52628	0.52054	31
RR038_150_LBXa_S150	AadA4-5	AadA5_1497	37.009	1.969	0.277938	0.136815	4
RR038_150_LBXa_S150	AadB	AadB_1085	28.464	0.993	0.277938	0.0689981	4
RR038_150_LBXa_S150	AMPH	AMPH_615	24.439	0.983	0.138969	0.0683033	2
RR038_150_LBXa_S150	Aph3-III	Aph3-III_268	36.73	1.945	0.277938	0.135147	4
RR038_046_LBXa_S46	StrA	StrA_1501	62.562	1.452	0.479295	0.086992	8
RR038_150_LBXa_S150	CmlA	CmlA1_1537	23.016	1.966	0.277938	0.136607	4
RR038_051_WBa_S51	StrA	StrA_1501	92.91	1.841	5.10869	0.940509	10
RR038_096_PLa_S96	StrA	StrA_1501	100	13.277	21.0355	2.36685	118
RR038_098_LBXa_S98	StrA	StrA_1501	71.02	1.47	0.336035	0.0823285	6
RR038_150_LBXa_S150	MphE	MphE_788	30.056	0.996	0.138969	0.0692066	2
RR038_150_LBXa_S150	MrdA	MrdA_836	24.29	1.237	0.277938	0.0859524	4
RR038_150_LBXa_S150	StrA	StrA_1501	92.04	1.679	0.903299	0.116665	13
MIA0214-L_L001	StrA	StrA_1501	54.975	1.48	3.96306	0.733167	8
RR038_096_PLa_S96	StrB	StrB_1614	99.283	4.259	7.30896	0.75924	41
RR038_150_LBXa_S150	Sat-2A	Sat-2A_1088	37.333	0.976	0.138969	0.0678169	2
RR038_150_LBXa_S150	StrB	StrB_1614	53.166	1.27	0.416907	0.0882454	6
RR038_046_LBXa_S46	SulI	SulI_1616	47.143	1.546	0.539207	0.0926238	9
RR038_150_LBXa_S150	SulI	SulI_1616	24.881	0.991	0.208454	0.0688592	3
RR038_051_WBa_S51	SulI	SulI_1616	38.69	1.787	4.59782	0.912922	9
RR038_150_LBXa_S150	TEM-1D	TEM-116_967	100	283.215	211.441	19.6791	3043
RR038_150_LBXa_S150	TetB	TetB_1213	24.212	1.949	0.277938	0.135425	4
RR038_150_LBXa_S150	TetS	TetS_1454	15.057	1.98	0.277938	0.137579	4
RR038_150_LBXa_S150	TetW	TetW_833	15.208	2.949	0.416907	0.20491	6
MIA0407-P_L001	AacAad	AadA16_1681	5.201	0.978	2.81152	2.74966	1
MIA0407-P_L001	TEM-1D	TEM-116_967	61.092	7.636	143.387	21.4687	51
MIA0226-B_L001	Aac6-Aph2	Aac6-Aph2_1686	10.486	6.947	6.94068	3.44407	14
MIA0226-B_L001	AadC	AadC_1569	19.706	0.989	0.495763	0.49031	1
MIA0226-B_L001	ErmA	Erm33_856	17.213	4.953	3.96611	2.45552	8
MIA0226-B_L001	ErmC	ErmC_853	19.728	3.966	3.96611	1.9662	8
MIA0226-B_L001	MphC	MphC_1444	14.333	20.623	20.8221	10.2241	42
MIA0226-B_L001	TEM-1D	TEM-116_967	78.281	13.542	73.8687	6.71363	149
MIA0226-B_L001	TetM	TetM_831	7.865	6.914	3.47034	3.42771	7
MIA0021-P_L001	TEM-1D	TEM-116_967	99.535	41.333	163.951	18.7718	361
RR038_068_LBXa_S68	SulI	SulI_1616	53.214	1.124	0.890432	0.166808	6
MIA0214-L_L001	ADC	ADC-77_1778	11.111	0.992	0.495383	0.49142	1
MIA0214-L_L001	ArmA	ArmA_65	25.969	0.995	0.990766	0.492906	2
RR038_096_PLa_S96	SulI	SulI_1616	75	8.143	13.9048	1.45163	78
MIA0214-L_L001	BlaA2	BlaA2_1542	13.176	0.911	0.990766	0.451294	2
MIA0214-L_L001	Mbl	Mbl_329	31.178	0.995	0.990766	0.492906	2
MIA0214-L_L001	MphE	MphE_788	25.537	0.991	0.990766	0.490925	2
RR038_046_LBXa_S46	SulII	SulII_1219	92.402	4.732	1.85727	0.283503	31
RR038_051_WBa_S51	SulII	SulII_1219	100	7.133	33.7173	3.64403	66
RR038_068_LBXa_S68	SulII	SulII_1219	87.377	3.56	4.30375	0.528323	29
RR038_096_PLa_S96	SulII	SulII_1219	100	40.405	63.9979	7.20289	359
MIA0214-L_L001	TetB	TetB_1213	22.637	0.986	0.990766	0.488448	2
MIA0214-L_L001	Zn-dependent	Zn-dependent_hydrolase_574	25.234	0.951	0.990766	0.471109	2
MIA0217-B_L001	TEM-1D	TEM-116_967	95.47	44.866	222.498	23.5438	424
MIA0354-B_L001	TEM-1D	TEM-116_967	99.303	42.105	253.148	25.4995	418
MIA0389-L_L001	MphE	MphE_788	24.068	0.853	1.21781	0.519397	2
MIA0389-B_L001	CarA	CarA_580	2.053	3.743	4.67132	2.91412	6
MIA0389-B_L001	TEM-1D	TEM-171_1017	76.887	12.087	66.9556	9.41037	86
MIA0389-B_L001	TlrC2	TlrC_576	2.341	5.718	6.22842	4.45177	8
MIA0354-L_L001	SulI	SulI_1616	14.881	0.892	0.841451	0.375287	2
MIA0354-L_L001	TEM-1D	TEM-97_950	16.609	0.973	0.841451	0.409366	2
MIA0354-L_L001	TetA	TetA_1545	3.059	0.636	0.420726	0.267581	1
RR038_098_LBXa_S98	SulII	SulII_1219	99.51	3.219	1.84819	0.180283	33
RR038_057_WBa_S57	AmpH	AmpH_634	22.05	0.996	1.31369	0.654216	2
RR038_140_PLa_S140	SulII	SulII_1219	67.402	2.616	2.77089	0.345174	21
RR038_149_CSFa_S149	SulII	SulII_1219	78.554	1.358	7.66035	1.48611	7
RR038_057_WBa_S57	CTX-M-8	CTX-M-78_84	7.42	0.985	0.656843	0.64699	1
RR038_150_LBXa_S150	SulII	SulII_1219	99.265	3.457	2.36247	0.240208	34
RR038_057_WBa_S57	MrdA	MrdA_836	3.365	0.985	0.656843	0.64699	1
RR038_057_WBa_S57	OXY	OXY2-9_208	5.517	0.98	0.656843	0.643706	1
MIA0214-L_L001	SulII	SulII_1219	93.873	3.594	16.3476	1.78041	33
RR038_057_WBa_S57	TEM-1D	TEM-116_967	100	16.722	109.693	10.9837	167
RR038_060_LBXa_S60	CTX-M-1	CTX-M-69_175	36.872	1.517	0.175076	0.0663975	4
RR038_060_LBXa_S60	TEM-1D	TEM-116_967	100	495.565	240.029	21.6904	5484
RR038_061_WBa_S61	TEM-1D	TEM-116_967	100	49.391	81.8004	8.48783	476
RR038_064_LBXa_S64	TEM-1D	TEM-116_967	100	35.423	41.7236	3.81906	387
RR038_078_PLa_S78	AmpC1	AmpC1_1670	18.008	0.996	0.457096	0.227634	2
RR038_078_PLa_S78	TEM-1D	TEM-116_967	100	318.377	816.145	72.7644	3571
RR038_080_LBXa_S80	TEM-1D	TEM-157_1006	33.798	0.997	2.03917	1.01653	2
RR038_106_PLa_S106	TEM-1D	TEM-116_967	100	60.43	490.74	46.4818	638
RR038_108_LBXa_S108	TEM-1D	TEM-116_967	100	19.82	18.9271	2.1194	177
RR038_123_WBa_S123	TEM-1D	TEM-191_1029	19.022	1.952	4.03846	3.94154	2
RR038_126_LBXa_S126	TEM-1D	TEM-116_967	100	315.718	103.638	9.84069	3325
RR038_134_LBXa_S134	AmpC2	AmpC2_346	17.901	0.846	0.136272	0.0576431	2
RR038_134_LBXa_S134	TEM-1D	TEM-116_967	100	69.638	53.3505	4.74486	783
MIA0384-L_L001	TEM-1D	TEM-157_1006	12.544	0.991	0.979317	0.970503	1
RR038_057_WBa_S57	SulII	SulII_1219	100	3.972	19.0484	2.60898	29
MIA0405-P_L001	TEM-1D	TEM-116_967	99.535	64.242	249.748	26.6075	603
MIA0405-P_L001	TetM	TetM_831	0.625	0.557	0.414176	0.230696	1
MIA0405-P_L001	TetS	TetS_1454	2.181	0.977	0.414176	0.40465	1
RR038_096_PLa_S96	Zn-dependent	Zn-dependent_hydrolase_574	63.967	2.309	2.85228	0.411619	16
MIA0384-P_L001	TEM-1D	TEM-116_967	97.329	112.03	362.246	37.9985	1068
MIA0300-B_L001	CatB7	CatB7_1178	30.516	0.995	2.34511	1.16669	2
MIA0300-B_L001	SulI	SulI_1616	18.69	0.994	2.34511	1.16552	2
MIA0299-B_L001	Ant6-Ia	Ant6-Ia_1633	19.582	0.994	1.61814	0.804216	2
MIA0299-B_L001	MECA	MECA_1491	12.755	0.992	1.61814	0.802598	2
MIA0299-B_L001	TetK	TetK_1673	21.594	0.99	1.61814	0.80098	2
MIA0292-L_L001	AadA	AadA1_1598	19.823	0.988	1.05821	0.522758	2
MIA0292-L_L001	Arr	Arr2_274	52.318	0.972	1.05821	0.514292	2
MIA0292-L_L001	CatBx	CatB4_602	16.029	0.989	1.05821	0.523287	2
MIA0292-L_L001	DfrA1	DfrA1_319	39.03	0.93	1.05821	0.49207	2
MIA0292-L_L001	NDM-1	NDM-1_1220	25.092	0.908	1.05821	0.480429	2
MIA0292-L_L001	OXA-23	OXA-171_744	25.547	1.209	1.05821	0.639691	2
MIA0292-L_L001	PER-1	PER-1_542	26.645	0.996	1.05821	0.526991	2
MIA0292-L_L001	SulI	SulI_1616	24.524	0.995	1.05821	0.526462	2
MIA0299-L_L001	MsrD	MsrD_296	12.5	0.995	1.09304	0.543788	2

## Sheet: Figure 4_Heatmap
Participant	3	4	4	5	6	6	10	10	12	21	24
	Lung	Blood	Lung	Lung	Lung	Blood	Blood	Lung	Lung	Lung	Lung
ADC															100-90
BlaA1															89.99-80
BlaA2															79.99-70
Mbl															69.99-60
NDM-1															59.99-50
OXA-23															49.99-40
OXA-51															39.99-20
PER-1
Zn-dependent
Aac3-I
AacAad															B-lactamases
AadA															Aminoglycosides
AadA4-5															Macrolides
Aph3''Ia															Rifampicin
ArmA															Trimethoprim
Sat-2A															Sulfonamides
StrA															Phenicols
StrB															Tetracyclines
MphA
MphE
MsrE
Arr
DfrA1
SulI
SulII
CmlA
Cmr
TetA
TetB

## Sheet: Figure 4_Raw data
sample_name	gene_name	allele_name	coverage	depth	rpm	dpm	mapped_reads
RR038_046_LBXaD1_S138_L001	PER-1	PER-7_547	100	67.723	9.69225	0.93237	704
RR038_054_LBXaD1_S31_L001	PER-1	PER-7_547	100	154.636	24.5246	2.53163	1498
RR038_068_LBXaD1_S97_L001	PER-1	PER-7_547	100	202.273	16.9446	1.67601	2045
RR038_098_LBXaD1_S55_L001	PER-1	PER-7_547	100	20.905	2.77403	0.272259	213
RR038_150_LBXaD1_S123_L001	PER-1	PER-7_547	100	21.512	3.68923	0.348082	228
RR038_046_LBXaD1_S138_L001	Sat-2A	Sat-2A_1088	100	136.27	14.0841	1.87608	1023
RR038_054_LBXaD1_S31_L001	Sat-2A	Sat-2A_1088	100	281.96	32.825	4.61612	2005
RR038_068_LBXaD1_S97_L001	Sat-2A	Sat-2A_1088	100	359.202	21.6095	2.9763	2608
RR038_098_LBXaD1_S55_L001	Sat-2A	Sat-2A_1088	100	33.854	3.0866	0.440902	237
RR038_128_PLaD1_S27_L001	Sat-2A	Sat-2A_1088	85.714	5.541	1.05149	0.145658	40
RR038_130_LBXaD1_S57_L001	Sat-2A	Sat-2A_1088	100	69.549	5.11892	0.749507	475
RR038_150_LBXaD1_S123_L001	Sat-2A	Sat-2A_1088	100	43.452	4.33646	0.703089	268
RR038_046_LBXaD1_S138_L001	StrA	StrA_1501	100	84.308	10.8762	1.1607	790
RR038_054_LBXaD1_S31_L001	StrA	StrA_1501	100	244.675	35.5099	4.00571	2169
RR038_068_LBXaD1_S97_L001	StrA	StrA_1501	100	349.118	24.6173	2.89274	2971
RR038_098_LBXaD1_S55_L001	StrA	StrA_1501	100	27.599	3.71173	0.359439	285
RR038_128_PLaD1_S27_L001	StrA	StrA_1501	45.522	0.97	0.49946	0.0254987	19
RR038_130_LBXaD1_S57_L001	StrA	StrA_1501	100	95.578	7.64067	1.03001	709
RR038_150_LBXaD1_S123_L001	StrA	StrA_1501	100	45.191	5.92218	0.731227	366
RR038_046_LBXaD1_S138_L001	StrB	StrB_1614	100	152.39	19.6874	2.09801	1430
RR038_054_LBXaD1_S31_L001	StrB	StrB_1614	100	448.025	63.9309	7.33487	3905
RR038_068_LBXaD1_S97_L001	StrB	StrB_1614	100	666.325	48.2983	5.52108	5829
RR038_098_LBXaD1_S55_L001	StrB	StrB_1614	100	52.168	6.27739	0.679417	482
RR038_128_PLaD1_S27_L001	StrB	StrB_1614	91.637	6.586	1.41952	0.173129	54
RR038_130_LBXaD1_S57_L001	StrB	StrB_1614	100	120.251	10.3025	1.29591	956
RR038_150_LBXaD1_S123_L001	StrB	StrB_1614	100	68.387	9.14216	1.10656	565
RR038_046_LBXaD1_S138_L001	SulI	SulI_1616	100	271.232	36.3735	3.73416	2642
RR038_054_LBXaD1_S31_L001	SulI	SulI_1616	100	902.864	135.868	14.7813	8299
RR038_068_LBXaD1_S97_L001	SulI	SulI_1616	100	1249.12	98.3118	10.35	11865
RR038_098_LBXaD1_S55_L001	SulI	SulI_1616	100	112.114	13.0497	1.46013	1002
RR038_128_PLaD1_S27_L001	SulI	SulI_1616	98.214	7.952	2.33958	0.209037	89
RR038_130_LBXaD1_S57_L001	SulI	SulI_1616	100	167.499	16.8116	1.80508	1560
RR038_150_LBXaD1_S123_L001	SulI	SulI_1616	100	178.145	25.0155	2.88253	1546
RR038_046_LBXaD1_S138_L001	SulII	SulII_1219	100	254.732	34.3084	3.507	2492
RR038_054_LBXaD1_S31_L001	SulII	SulII_1219	100	859.64	127.895	14.0736	7812
RR038_068_LBXaD1_S97_L001	SulII	SulII_1219	100	1241.58	95.478	10.2876	11523
RR038_098_LBXaD1_S55_L001	SulII	SulII_1219	100	128.087	14.7037	1.66816	1129
RR038_128_PLaD1_S27_L001	SulII	SulII_1219	100	7.267	2.60245	0.19103	99
RR038_130_LBXaD1_S57_L001	SulII	SulII_1219	100	265.534	25.8964	2.86158	2403
RR038_150_LBXaD1_S123_L001	SulII	SulII_1219	100	210.142	27.7825	3.40027	1717
RR038_150_LBXaD1_S123_L001	TetA	TetA_1545	82.667	3.796	0.728137	0.0614224	45
RR038_046_LBXaD1_S138_L001	TetB	TetB_1213	100	50.602	8.701	0.696658	632
RR038_054_LBXaD1_S31_L001	TetB	TetB_1213	100	133.289	29.9272	2.18215	1828
RR038_068_LBXaD1_S97_L001	TetB	TetB_1213	100	186.359	21.071	1.54415	2543
RR038_098_LBXaD1_S55_L001	TetB	TetB_1213	100	13.371	2.65682	0.174139	204
RR038_128_PLaD1_S27_L001	TetB	TetB_1213	42.786	2.897	0.630897	0.0761545	24
RR038_130_LBXaD1_S57_L001	TetB	TetB_1213	100	42.239	5.86251	0.455196	544
RR038_150_LBXaD1_S123_L001	TetB	TetB_1213	100	18.928	4.23938	0.306271	262
RR038_150_LBXaD1_S123_L001	TetL	TetL_1674	21.206	2.98	0.0970849	0.0482188	6
RR038_046_LBXaD1_S138_L001	Zn-dependent	Zn-dependent_hydrolase_574	100	41.079	5.69971	0.565551	414
RR038_054_LBXaD1_S31_L001	Zn-dependent	Zn-dependent_hydrolase_574	100	83.376	15.2419	1.365	931
RR038_068_LBXaD1_S97_L001	Zn-dependent	Zn-dependent_hydrolase_574	100	121.867	10.5313	1.00977	1271
RR038_098_LBXaD1_S55_L001	Zn-dependent	Zn-dependent_hydrolase_574	100	13.279	1.88843	0.172941	145
RR038_130_LBXaD1_S57_L001	Zn-dependent	Zn-dependent_hydrolase_574	99.585	27.093	2.85582	0.291973	265
RR038_150_LBXaD1_S123_L001	Zn-dependent	Zn-dependent_hydrolase_574	100	18.843	3.05818	0.304895	189
